# Supplementary material for: Quality control procedures and metrics for resting-state functional MRI
Source: Front Neuroimaging. 2023 Mar 13;2:1072927. doi: 10.3389/fnimg.2023.1072927 (PMC10406233; doi:10.3389/fnimg.2023.1072927)
Supplement: Supplementary file 2 [file Table_1.XLSX]

## Sheet: Sheet1
dir	QC	reason for exclusion	TSNRo	TR	num_censored	num_good	good_time	dof	mean_enorm	max_enorm	fcs	fwhmx	fwhmy	fwhmz	fwhmc	similarity (mot<0.4)
sub-101	uncertain	left-right flip	46.1904	2.5	16	136	340	34	0.159005	0.552411	0.030179	3.27719	3.64987	2.50996	3.10801	0.466385
sub-102	include	motion is at end	40.9922	2.5	5	147	367.5	45	0.160507	6.52433	0.02836	3.42144	3.62733	2.55339	3.16449	0.560751
sub-103	include		62.4458	2.5	0	152	380	50	0.0725549	0.330791	0.04741	3.46107	3.66034	2.4393	3.13809	0.572533
sub-104	include		49.6707	2.5	14	138	345	36	0.129851	0.678976	0.028883	3.23723	3.49384	2.53378	3.06019	0.574057
sub-105	include		47.21	2.5	15	137	342.5	35	0.129081	1.28656	0.024636	3.48927	3.71273	2.55669	3.21146	0.509777
sub-106	include		43.4769	2.5	12	140	350	38	0.127928	1.53828	0.024064	3.48355	3.61231	2.76457	3.26446	0.528487
sub-107	uncertain	max motion	39.0553	2.5	7	145	362.5	43	0.0990373	3.31167	0.021115	3.30276	3.6549	2.55823	3.13736	0.600083
sub-108	include		53.465	2.5	4	148	370	46	0.0900264	0.85435	0.015702	3.41262	3.52407	2.47425	3.09879	0.562773
sub-109	include		63.5859	2.5	0	152	380	50	0.0751814	0.342352	0.027743	3.49936	3.55902	2.62948	3.19936	0.565194
sub-110	include		53.1513	2.5	4	148	370	46	0.0837199	0.536065	0.031636	3.44047	3.6789	2.78682	3.27956	0.51037
sub-111	include		51.312	2.5	2	150	375	48	0.0909333	0.520285	0.030269	3.34118	3.54754	2.64988	3.15513	0.539609
sub-112	include		57.7591	2.5	4	148	370	46	0.0872213	0.624499	0.026146	3.42535	3.62571	2.47537	3.13266	0.599191
sub-113	include		71.5127	2.5	3	149	372.5	47	0.0721888	0.476793	0.023503	3.21478	3.56308	2.49519	3.05746	0.507363
sub-114	include		52.2854	2.5	5	119	297.5	33	0.0971464	0.850341	0.021175	3.37467	3.66968	3.1001	3.37348	0.432807
sub-115	uncertain	left-right flip	61.3073	2.5	0	124	310	38	0.0508266	0.232744	0.035574	3.34511	3.53971	2.60128	3.13465	0.52552
sub-116	include		66.8201	2.5	0	152	380	50	0.0659807	0.181487	0.018282	3.39962	3.48175	2.48539	3.08703	0.510465
sub-117	include		52.5142	2.5	0	152	380	50	0.0694858	0.392386	0.026074	3.16611	3.50994	2.55804	3.05195	0.602512
sub-118	include		38.5072	2.5	24	128	320	26	0.213068	1.64474	0.032134	2.99745	3.19845	2.47107	2.87205	0.499319
sub-119	include		51.7487	2.5	9	143	357.5	41	0.117633	1.08103	0.030446	3.40039	3.59225	2.52585	3.13642	0.522867
sub-120	include		54.6164	2.5	0	152	380	50	0.0690192	0.370998	0.021993	3.3293	3.51334	2.45762	3.06335	0.582583
sub-201	include		84.6194	2	0	146	292	34	0.0698553	0.169567	0.024708	3.35994	3.57257	3.85607	3.59048	0.504809
sub-202	include		68.4389	2	0	146	292	34	0.0671833	0.270016	0.027653	3.51126	3.57708	3.40052	3.49553	0.532319
sub-203	include		61.1973	2	3	143	286	31	0.0798444	0.496737	0.039789	3.46685	3.62295	3.51923	3.53575	0.387408
sub-204	include		73.0153	2	2	144	288	32	0.108579	0.465415	0.030411	3.38975	3.65861	3.88611	3.63914	0.526762
sub-205	include		63.1886	2	8	138	276	26	0.195637	0.604979	0.029816	3.36029	3.50685	3.84457	3.5649	0.445772
sub-206	include		90.9591	2	0	146	292	34	0.0739547	0.319605	0.048449	3.33892	3.45129	3.45762	3.4155	0.421184
sub-207	include		59.42	2	7	139	278	27	0.149077	2.78341	0.02935	3.48284	3.73844	3.77693	3.66371	0.516926
sub-208	include		62.4517	2	7	139	278	27	0.126697	0.772512	0.037948	3.35659	3.62186	4.11263	3.68397	0.426403
sub-209	include		77.9463	2	0	146	292	34	0.0813553	0.269787	0.02378	3.55682	3.70542	3.71818	3.6594	0.500246
sub-210	include		80.1872	2	0	146	292	34	0.0949356	0.326299	0.029911	3.6494	3.74932	3.56571	3.65404	0.504796
sub-211	include		93.7058	2	0	146	292	34	0.063304	0.174527	0.036748	3.49568	3.55177	3.34822	3.46415	0.54783
sub-212	include		87.136	2	0	146	292	34	0.0730914	0.167168	0.025565	3.3824	3.50094	3.23179	3.3699	0.551709
sub-213	include		67.8335	2	0	146	292	34	0.0861688	0.252113	0.032943	3.43837	3.71976	3.96744	3.70219	0.495223
sub-214	include		67.5832	2	0	146	292	34	0.099178	0.399054	0.034913	3.54458	3.72842	3.52919	3.59961	0.448153
sub-215	include		84.0136	2	0	146	292	34	0.0741	0.317642	0.034215	3.60944	3.69325	3.59145	3.63111	0.50531
sub-216	include		79.6872	2	3	143	286	31	0.0849531	0.783633	0.042994	3.46118	3.65662	3.74374	3.61856	0.495239
sub-217	include		87.3094	2	0	146	292	34	0.0694432	0.184254	0.043603	3.66875	3.80529	3.65515	3.70911	0.535409
sub-218	include		64.8816	2	0	146	292	34	0.107075	0.333012	0.0375	3.5222	3.74772	3.94585	3.73457	0.476884
sub-219	include		85.1454	2	0	146	292	34	0.076156	0.191174	0.030379	3.54931	3.70588	3.50232	3.58479	0.444799
sub-220	include		69.5206	2	0	146	292	34	0.0878706	0.222485	0.031478	3.55965	3.63554	3.51049	3.56819	0.587237
sub-301	include		71.1173	2.5	0	158	395	52	0.0520397	0.135031	0.04121	2.7661	2.8372	2.40001	2.66067	0.628201
sub-302	include		79.5786	2.5	0	158	395	52	0.0507777	0.142305	0.029237	2.8247	2.80089	2.44004	2.6826	0.648449
sub-303	include		60.8404	2.5	2	156	390	50	0.0728671	0.408051	0.027646	2.79224	2.8035	2.28368	2.61475	0.639444
sub-304	include		80.1791	2.5	0	158	395	52	0.0712677	0.193482	0.035298	2.73983	2.74786	2.39525	2.62234	0.612653
sub-305	include		81.7819	2.5	0	158	395	52	0.0374825	0.116652	0.030096	2.73538	2.72725	2.23314	2.55399	0.615723
sub-306	include		79.3141	2.5	0	158	395	52	0.0619654	0.157186	0.026371	2.76077	2.77148	2.24931	2.58185	0.65205
sub-307	include		50.2805	2.5	32	126	315	20	0.242817	0.790494	0.036418	2.78636	2.88107	2.30205	2.64384	0.449261
sub-308	include		80.3961	2.5	0	158	395	52	0.0547823	0.140513	0.033917	2.78199	2.765	2.26684	2.59313	0.650041
sub-309	include		72.1514	2.5	0	158	395	52	0.130969	0.343736	0.030545	2.72152	2.68909	2.23162	2.53715	0.63711
sub-310	include		70.7269	2.5	0	158	395	52	0.0736669	0.306323	0.023292	2.80454	2.78558	2.2917	2.61604	0.645326
sub-311	include		59.8156	2.5	0	158	395	52	0.0623336	0.23876	0.035061	2.80305	2.78641	2.49974	2.69271	0.66494
sub-312	include		72.644	2.5	0	158	395	52	0.0506843	0.17064	0.03089	2.79892	2.78014	2.37118	2.64245	0.648526
sub-313	include		67.5178	2.5	2	156	390	50	0.0752715	0.412073	0.035378	2.73859	2.79022	2.32353	2.60878	0.676744
sub-314	include		49.0015	2.5	10	148	370	42	0.136048	1.16063	0.025588	2.77464	2.81337	2.27436	2.60874	0.643486
sub-315	include		59.186	2.5	9	149	372.5	43	0.13347	0.679166	0.038712	2.79828	2.82223	2.34123	2.64429	0.566555
sub-316	include		69.0074	2.5	0	158	395	52	0.189429	0.345068	0.027608	2.77558	2.74141	2.2859	2.59097	0.600748
sub-401	include		69.0072	2.5	0	119	297.5	36	0.0545334	0.204582	0.020348	3.33304	3.5046	2.54421	3.09749	0.517735
sub-402	include		50.3426	2.5	0	119	297.5	36	0.104697	0.363221	0.021989	3.32999	3.54141	2.77153	3.19727	0.470509
sub-403	include		61.0158	2.5	0	119	297.5	36	0.053976	0.158272	0.023929	3.24546	3.41439	2.48935	3.02152	0.496993
sub-404	include		62.8453	2.5	0	119	297.5	36	0.044273	0.26429	0.035198	3.14469	3.39222	2.30478	2.9078	0.562562
sub-405	include		56.0551	2.5	6	113	282.5	30	0.115309	0.442515	0.031312	3.35417	3.55682	2.57023	3.12997	0.528308
sub-406	include		72.5531	2.5	0	119	297.5	36	0.0459779	0.0917845	0.024591	3.2929	3.50058	2.52405	3.07566	0.511609
sub-407	include		57.2247	2.5	0	119	297.5	36	0.067195	0.157355	0.021547	3.18593	3.45213	2.51601	3.02467	0.469697
sub-408	include		41.0555	2.5	2	117	292.5	34	0.0984985	0.405592	0.031071	3.017	3.44236	2.79451	3.07312	0.375326
sub-409	include		50.6929	2.5	4	115	287.5	32	0.0618826	0.841433	0.015566	3.28655	3.49187	2.57472	3.09155	0.360313
sub-410	include		64.6653	2.5	0	119	297.5	36	0.0733015	0.311109	0.021822	3.15238	3.41624	2.63175	3.0489	0.484404
sub-411	include		60.2364	2.5	0	119	297.5	36	0.0370936	0.190514	0.019133	3.34091	3.47	2.53202	3.08475	0.45867
sub-412	include		57.5535	2.5	4	115	287.5	32	0.0995308	0.579851	0.017176	3.24598	3.46836	2.53845	3.05735	0.538118
sub-413	include		56.2359	2.5	0	119	297.5	36	0.0726782	0.169224	0.017839	3.25511	3.41988	2.36743	2.9759	0.483621
sub-414	include		69.2342	2.5	0	119	297.5	36	0.0648133	0.17194	0.021794	3.36233	3.57691	2.59623	3.14893	0.567592
sub-415	include		57.8571	2.5	0	119	297.5	36	0.0639234	0.160113	0.017934	3.26956	3.44698	2.58031	3.07515	0.579723
sub-416	include		62.3974	2.5	0	119	297.5	36	0.0500613	0.185675	0.01814	3.25664	3.40386	2.32726	2.9548	0.501125
sub-417	include		56.6466	2.5	0	119	297.5	36	0.0509536	0.105928	0.019752	3.24008	3.39376	2.43925	2.99339	0.494389
sub-418	include		75.8826	2.5	0	119	297.5	36	0.0527873	0.109705	0.02328	3.10778	3.38959	2.36545	2.92081	0.561574
sub-419	include		47.2915	2.5	2	117	292.5	34	0.112198	0.756296	0.029435	3.28752	3.48533	2.65521	3.12179	0.576323
sub-420	include		49.2067	2.5	2	117	292.5	34	0.0946215	0.498377	0.0247	3.21293	3.41502	2.62707	3.06612	0.491114
sub-421	include		54.4877	2.5	0	119	297.5	36	0.0408426	0.148594	0.015823	3.28318	3.474	2.57109	3.08376	0.541
sub-422	include		43.0816	2.5	4	115	287.5	32	0.119482	1.45599	0.022686	3.3275	3.51924	2.90112	3.23875	0.407671
sub-423	include		59.3894	2.5	0	119	297.5	36	0.0454698	0.198699	0.023284	3.09335	3.41051	2.48752	2.9717	0.533365
sub-501	include		77.3435	2	0	140	280	32	0.031543	0.103411	0.024698	2.94563	3.14615	2.9253	3.00407	0.48046
sub-502	include		70.2447	2	2	138	276	30	0.116228	0.533813	0.024347	3.14631	3.23623	2.87967	3.08362	0.548594
sub-503	include		88.3273	2	0	140	280	32	0.0462451	0.127508	0.039732	3.07376	3.12687	2.58264	2.91708	0.416668
sub-504	include		43.6062	2	9	131	262	23	0.101276	0.995358	0.023549	3.1419	3.27283	2.91119	3.105	0.506597
sub-505	include		76.6094	2	0	140	280	32	0.0764024	0.129563	0.019316	2.39845	2.7929	2.696	2.62362	0.568208
sub-506	include		60.9217	2	2	138	276	30	0.122082	0.436201	0.017332	2.60606	2.78636	2.57165	2.65305	0.317752
sub-507	exclude	degrees of freedom	52.5291	2	25	115	230	7	0.187692	0.712636	0.046535	2.73046	2.97146	2.53897	2.74129	0.257984
sub-508	include		66.8504	2	0	140	280	32	0.0895491	0.289851	0.025863	3.21058	3.22872	3.28307	3.24065	0.443502
sub-509	uncertain	anatomy	43.6177	2	15	125	250	17	0.101296	0.88721	0.039401	3.17566	3.42749	2.96399	3.18343	0.444597
sub-510	include		59.9291	2	0	140	280	32	0.0750586	0.247527	0.033273	2.54156	2.81756	2.76059	2.70391	0.565457
sub-511	include		66.3929	2	2	138	276	30	0.13748	0.403997	0.026596	2.19841	2.90685	2.73073	2.5938	0.554002
sub-512	include		63.6973	2	3	137	274	29	0.131793	0.524034	0.028398	2.67336	2.95869	2.93462	2.85257	0.470381
sub-513	include		73.6583	2	0	140	280	32	0.0783113	0.153607	0.039334	2.70025	2.93508	3.05366	2.89256	0.49312
sub-514	include		57.3794	2	5	135	270	27	0.0915863	2.23005	0.025097	2.72065	2.96698	2.63921	2.77217	0.48334
sub-515	include		82.9373	2	0	140	280	32	0.0812069	0.354866	0.039499	2.55079	2.85332	2.6556	2.68367	0.55573
sub-516	include		74.2304	2	0	140	280	32	0.0737016	0.136487	0.031112	2.60186	2.9068	2.93087	2.80909	0.392562
sub-517	include		70.6664	2	0	140	280	32	0.0689143	0.157728	0.023103	2.68456	3.04702	2.98811	2.90212	0.464879
sub-518	uncertain	upside down						32
sub-519	exclude	upside down, motion						-5
sub-520	include		73.8501	2	0	140	280	32	0.0523609	0.110506	0.027174	2.54109	2.76323	2.78031	2.69263	0.518662
sub-601	include		72.7873	2.5	26	450	1125	170	0.0645823	1.01901	0.046383	3.86903	3.79498	3.17081	3.59744	0.678245
sub-602	include		142.205	2.5	4	352	880	138	0.0362519	0.565911	0.031489	3.65932	3.56547	2.86198	3.34242	0.692868
sub-603	include		83.0165	2.5	0	356	890	142	0.0512498	0.363142	0.04271	3.89294	3.92954	3.24848	3.67648	0.67805
sub-604	include		124.996	2.5	0	236	590	88	0.0522466	0.381798	0.033746	3.80163	3.86002	3.18963	3.60385	0.626293
sub-605	include		134.378	2.5	0	236	590	88	0.0373397	0.222327	0.022703	3.87254	4.02794	3.24798	3.70025	0.640059
sub-606	include		117.218	2.5	0	720	1800	306	0.0302917	0.120447	0.039914	3.72855	3.87257	2.93434	3.48618	0.676644
sub-607	include		104.497	2.5	0	720	1800	306	0.0385325	0.389633	0.03742	3.86629	3.92638	3.03819	3.5862	0.720358
sub-608	include		133.544	2.5	0	126	315	38	0.0366193	0.150855	0.024453	3.76151	3.91354	3.13159	3.58563	0.577123
sub-609	include		103.954	2.5	0	126	315	38	0.043373	0.173203	0.027985	4.40935	4.51921	2.97317	3.89839	0.532594
sub-610	include		110.857	2.5	0	126	315	38	0.0542648	0.170429	0.029053	4.29418	4.36088	2.84604	3.76327	0.515778
sub-611	include		121.702	2.5	2	124	310	36	0.0542031	0.411474	0.024914	3.73084	3.71189	2.81744	3.39171	0.635402
sub-612	include		110.364	2.5	0	126	315	38	0.0845213	0.236936	0.034316	3.65185	3.64676	2.85708	3.36342	0.56673
sub-613	include		108.634	2.5	3	126	315	37	0.0700647	0.582666	0.033604	3.86249	3.75987	3.27095	3.62164	0.593788
sub-614	include		114.223	2.5	0	129	322.5	40	0.0757649	0.37337	0.041822	3.91764	3.67855	2.77166	3.41833	0.608
sub-615	include		109.119	2.5	0	129	322.5	40	0.0607588	0.337202	0.042777	3.71123	3.75756	3.00963	3.47519	0.603912
sub-616	include		126.06	2.5	2	127	317.5	38	0.0726993	0.552086	0.033035	3.72468	3.74605	2.69182	3.3489	0.462482
sub-617	uncertain	misalignment	148.115	2.5	0	128	320	40	0.0364759	0.202965	0.057143	3.79786	3.77867	2.84491	3.44336	0.565735
sub-618	include		114.809	2.5	2	126	315	38	0.0355879	0.416007	0.03683	3.71208	3.79631	2.65918	3.34638	0.555073
sub-619	include		137.614	2.5	0	128	320	40	0.0364534	0.14298	0.029407	3.51882	3.56953	2.81521	3.28226	0.552138
sub-620	include		51.7304	2.5	20	456	1140	176	0.11483	1.70995	0.039687	4.01631	4.07732	3.07732	3.69367	0.681811
sub-701	include		82.5996	2.5	0	194	485	68	0.151173	0.322706	0.028652	3.00292	2.6223	2.7456	2.78583	0.654723
sub-702	include		96.9817	2.5	0	194	485	68	0.0559557	0.138616	0.022028	2.84323	2.75008	2.71717	2.76965	0.622675
sub-703	exclude	degrees of freedom	46.2393	2.5	57	137	342.5	11	0.20968	0.903229	0.058373	2.98564	2.70928	2.75012	2.81243	0.447681
sub-704	include		83.6104	2.5	0	194	485	68	0.070175	0.288648	0.039011	2.89489	2.76122	2.63231	2.76073	0.606861
sub-705	include		68.7087	2.5	0	194	485	68	0.128419	0.268527	0.023212	2.95905	2.69685	2.70129	2.78309	0.593934
sub-706	include		54.5452	2.5	41	153	382.5	27	0.247037	1.39692	0.029446	3.07638	2.84235	2.61298	2.8376	0.524006
sub-707	include		88.9275	2.5	0	194	485	68	0.0875086	0.357378	0.025375	2.95175	2.79309	2.91706	2.88649	0.636129
sub-708	include		64.0411	2.5	4	190	475	64	0.161444	0.440093	0.030924	2.87856	2.69845	2.84394	2.80588	0.665325
sub-709	include		86.3079	2.5	2	192	480	66	0.0538164	0.465764	0.030867	2.9076	2.81689	2.68714	2.80241	0.575196
sub-710	include		64.9485	2.5	0	194	485	68	0.100041	0.37326	0.025733	2.99969	2.87567	2.65954	2.84146	0.588629
sub-711	include		105.407	2.5	0	194	485	68	0.026742	0.0966914	0.02987	2.92004	2.67216	2.67884	2.75465	0.567058
sub-712	include		69.3544	2.5	4	190	475	64	0.166949	0.518511	0.027024	3.10641	2.93953	2.53777	2.851	0.586417
sub-713	include		66.7655	2.5	2	192	480	66	0.132982	0.476775	0.020796	3.00777	2.80871	2.6903	2.83259	0.610305
sub-714	exclude	degrees of freedom						-11
sub-715	include		64.3276	2.5	2	192	480	66	0.158147	0.425788	0.019711	2.97848	2.81788	2.56148	2.78058	0.619751
sub-716	include		55.4057	2.5	11	183	457.5	57	0.176314	1.00077	0.025958	3.04631	2.96161	2.87386	2.95975	0.576076
sub-717	include		85.4855	2.5	0	194	485	68	0.0684597	0.306611	0.023545	3.07532	2.96854	2.92924	2.9904	0.644126
sub-718	include		70.5876	2.5	2	192	480	66	0.0688277	0.634126	0.027941	3.06028	2.92855	2.94309	2.97673	0.523961
sub-719	include		91.9728	2.5	0	194	485	68	0.0404507	0.261001	0.045732	2.94952	2.88925	2.47909	2.76446	0.533195
sub-720	include		89.5693	2.5	0	194	485	68	0.110622	0.222135	0.026587	2.76769	2.61402	2.64969	2.67633	0.471808
